# Supplementary material for: A multi-scale convolutional neural network-based model for clustering economic risk detection
Source: PeerJ Comput Sci. 2023 Jun 16;9:e1404. doi: 10.7717/peerj-cs.1404 (PMC10280538; doi:10.7717/peerj-cs.1404)
Supplement: Supplemental Information 1 [file peerj-cs-09-1404-s001.zip]

Archive with 9 entries (7 files):
- Code/CodeandDataSet/
- Code/CodeandDataSet/code/
- Code/CodeandDataSet/code/heatmap.py
- Code/CodeandDataSet/code/keras_test.py
- Code/CodeandDataSet/code/keras_train.py
- Code/CodeandDataSet/code/network.py
- Code/CodeandDataSet/code/test.py
- Code/CodeandDataSet/code/train.py
- Code/CodeandDataSet/data
