# Supplementary material for: A multi-scale convolutional neural network-based model for clustering economic risk detection
Source: PeerJ Comput Sci. 2023 Jun 16;9:e1404. doi: 10.7717/peerj-cs.1404 (PMC10280538; doi:10.7717/peerj-cs.1404)
Supplement: Supplemental Information 1 [file peerj-cs-09-1404-s001.zip › Code/CodeandDataSet/code/train.py]

from network import MCNN
import sys

if len(sys.argv) == 2:
    dataset = sys.argv[1]
else:
    print('usage: python3 test.py A(or B)')
    exit()

EPOCH = 200
            
mcnn = MCNN(dataset)
mcnn.train(EPOCH)
