# Supplementary material for: A multi-scale convolutional neural network-based model for clustering economic risk detection
Source: PeerJ Comput Sci. 2023 Jun 16;9:e1404. doi: 10.7717/peerj-cs.1404 (PMC10280538; doi:10.7717/peerj-cs.1404)
Supplement: Supplemental Information 1 [file peerj-cs-09-1404-s001.zip › Code/CodeandDataSet/data]

https://www.kaggle.com/datasets/madhurpant/world-economic-data
